# Supplementary material for: Crystal Structure of Inorganic Pyrophosphatase From Schistosoma japonicum Reveals the Mechanism of Chemicals and Substrate Inhibition
Source: Front Cell Dev Biol. 2021 Aug 11;9:712328. doi: 10.3389/fcell.2021.712328 (PMC8386120; doi:10.3389/fcell.2021.712328)
Supplement: Supplementary Table 3 — Protein molecules of human and Schistosoma japonicum in PPi metablic pathway. [file Table_3.xlsx]

## Sheet: Enzymes in PPi metablism
E.C. number	Reaction	Classification	Enzyme name	Human	Schistosoma japonicum
2.4.2.7	Amp + diphosphate = adenine + 5-phospho-alpha-D-ribose 1-diphosphate	Enzymes utilized PPi	Adenine phosphoribosyltransferase.	AAI07152.1	TNN18387.1
2.4.2.8	Imp + diphosphate = hypoxanthine + 5-phospho-alpha-D-ribose 1-diphosphate		Hypoxanthine phosphoribosyltransferase.	AAA36012.1	AAW21808.1
2.4.2.9	Ump + diphosphate = uracil + 5-phospho-alpha-D-ribose 1-diphosphate		Uracil phosphoribosyltransferase.	NP_659489.1	CAX73607.1
2.4.2.10	Orotidine 5'-phosphate + diphosphate = orotate + 5-phospho-alpha-D-ribose 1-diphosphate		Orotate phosphoribosyltransferase.	NP_000364.1	TNN14297.1
2.4.2.12	Nicotinamide D-ribonucleotide + diphosphate = nicotinamide + 5-phospho- alpha-D-ribose 1-diphosphate		Nicotinamide phosphoribosyltransferase.	NP_005737.1	TNN16736.1
2.4.2.14	5-phospho-beta-D-ribosylamine + diphosphate + L-glutamate = L-glutamine + 5-phospho-alpha-D-ribose 1-diphosphate + H(2)O		Amidophosphoribosyltransferase.	NP_002694.3	not found
3.1.3.1	Some AP enzymes hydrolyze diphosphate (cf. Ec 3.6.1.1)	Enzymes hydrolyzed PPi	Alkaline phosphatase.	AAA51700.1	TNN14640.1
3.6.1.1	Diphosphate + H(2)O = 2 phosphate		Inorganic diphosphatase	7CMO	4QMB
2.5.1.29	(2E,6E)-farnesyl diphosphate + isopentenyl diphosphate = diphosphate + geranylgeranyl diphosphate	Enzymes generated Ppi	Geranylgeranyl diphosphate synthase.	O95749.1	AAP06018.1
2.8.1.14	A [protein]-S-sulfanyl-L-cysteine + 5-taurinomethyluridine(34) in tRNA + Atp + reduced acceptor = a [protein]-L-cysteine + 5-taurinomethyl-2- thiouridine(34) in tRNA + Amp + diphosphate + acceptor		tRNA-5-taurinomethyluridine 2-sulfurtransferase.	NP_060476.2	AAW26429.1
2.7.7.48	Nucleoside triphosphate + RNA(n) = diphosphate + RNA(n+1)		RNA-directed Rna polymerase.	P24928.2	AAX24887.2
2.7.7.15	Ctp + phosphocholine = diphosphate + CDP-choline		Choline-phosphate cytidylyltransferase.	NP_001299602.1	AAX27722.2
2.5.1.1	Dimethylallyl diphosphate + isopentenyl diphosphate = diphosphate + geranyl diphosphate		Dimethylallyltranstransferase.	P14324.4	CAX73492.1
2.7.7.4	Atp + sulfate = diphosphate + adenylyl sulfate		Sulfate adenylyltransferase.	NP_005434.4	CAX74073.1
2.5.1.6	Atp + L-methionine + H(2)O = phosphate + diphosphate + S-adenosyl-L- methionine		Methionine adenosyltransferase.	CAA48822.1	CAX75114.1
2.7.7.2	Atp + fmn = diphosphate + fad		Fad synthetase.	NP_079483.3	CAX82398.1
2.7.7.79	p-tRNA(His) + Atp + gtp = pppG-P-tRNA(His) + amp + diphosphate		tRNA(His) guanylyltransferase.	NP_060342.2	TNN07104.1
2.5.1.58	Farnesyl diphosphate + protein-cysteine = S-farnesyl protein + diphosphate		Protein farnesyltransferase.	NP_002019.1	TNN07525.1
2.5.1.75	Dimethylallyl diphosphate + adenine(37) in tRNA = diphosphate + N(6)- dimethylallyladenine(37) in tRNA		tRNA dimethylallyltransferase.	NP_060116.2	TNN09337.1
2.5.1.60	Geranylgeranyl diphosphate + protein-cysteine = S-geranylgeranyl- protein + diphosphate		Protein geranylgeranyltransferase type Ii.	EAW48969.1	TNN10870.1
2.5.1.59	Geranylgeranyl diphosphate + protein-cysteine = S-geranylgeranyl- protein + diphosphate		Protein geranylgeranyltransferase type I.	EAW48968.1	TNN10871.1
2.7.7.9	Utp + alpha-D-glucose 1-phosphate = diphosphate + UDP-glucose		UTP--glucose-1-phosphate uridylyltransferase.	NP_006750.3	TNN13993.1
2.7.7.13	Gtp + alpha-D-mannose 1-phosphate = diphosphate + GDP-mannose		Mannose-1-phosphate guanylyltransferase.	NP_001361224.1	TNN14374.1
2.5.1.39	A polyprenyl diphosphate + 4-hydroxybenzoate = diphosphate + a 4-hydroxy- 3-polyprenylbenzoate		4-hydroxybenzoate polyprenyltransferase.	NP_056512.5	TNN17660.1
2.7.7.6	Nucleoside triphosphate + RNA(n) = diphosphate + RNA(n+1)		DNA-directed Rna polymerase.	O95602.2	TNN20498.1
2.7.7.41	Ctp + phosphatidate = diphosphate + CDP-diacylglycerol		Phosphatidate cytidylyltransferase.	NP_001254.2	TNN20548.1
2.7.7.14	Ctp + ethanolamine phosphate = diphosphate + CDP-ethanolamine		Ethanolamine-phosphate cytidylyltransferase.	NP_001171846.1	TNN21133.1
2.5.1.21	2 farnesyl diphosphate + NAD(P)H = squalene + 2 diphosphate + NAD(P)(+)		Squalene synthase.	NP_001274672.1	not found
2.5.1.87	(2E,6E)-farnesyl diphosphate + n isopentenyl diphosphate = n diphosphate + ditrans,polycis-polyprenyl diphosphate (n = 10-55)		Ditrans,polycis-polyprenyl diphosphate synthase ((2E,6E)-farnesyl	Q86SQ9.3	not found
2.5.1.91	(2E,6E)-farnesyl diphosphate + 7 isopentenyl diphosphate = 7 diphosphate + all-trans-decaprenyl diphosphate		All-trans-decaprenyl-diphosphate synthase.	Q5T2R2.1	not found
2.5.1.141	(2E,6E)-farnesyl diphosphate + protoheme Ix = diphosphate + ferroheme o		Heme o synthase.	Q12887.3	not found
2.7.7.1	Atp + nicotinamide ribonucleotide = diphosphate + NAD(+)		Nicotinamide-nucleotide adenylyltransferase.	EAW91148.1	not found
2.7.7.7	Deoxynucleoside triphosphate + DNA(n) = diphosphate + DNA(n+1)		DNA-directed Dna polymerase.	NP_001243778.1	not found
2.7.7.18	Atp + beta-nicotinate-D-ribonucleotide = diphosphate + deamido-NAD(+)		Nicotinate-nucleotide adenylyltransferase.	NP_835471.1	not found
2.7.7.19	Atp + RNA(n) = diphosphate + RNA(n+1)		Polynucleotide adenylyltransferase.	Q9NVV4.1	not found
2.7.7.23	Utp + N-acetyl-alpha-D-glucosamine 1-phosphate = diphosphate + UDP-N- acetyl-alpha-D-glucosamine		UDP-N-acetylglucosamine diphosphorylase.	NP_001311042.1	not found
2.7.7.30	Gtp + beta-L-fucose 1-phosphate = diphosphate + GDP-L-fucose		Fucose-1-phosphate guanylyltransferase.	EAX06417.1	not found
2.7.7.31	Deoxynucleoside triphosphate + DNA(n) = diphosphate + DNA(n+1)		Dna nucleotidylexotransferase.	NP_004079.3	not found
2.7.7.40	Ctp + D-ribitol 5-phosphate = diphosphate + CDP-ribitol		D-ribitol-5-phosphate cytidylyltransferase.	NP_001094896.1	not found
2.7.7.43	Ctp + N-acylneuraminate = diphosphate + CMP-N-acylneuraminate		N-acylneuraminate cytidylyltransferase.	NP_061156.1	not found
2.7.7.49	Deoxynucleoside triphosphate + DNA(n) = diphosphate + DNA(n+1)		RNA-directed Dna polymerase.	P63128.3	not found
2.7.7.50	Gtp + (5')pp-Pur-mRNA = diphosphate + G(5')ppp-Pur-mRNA		mRNA guanylyltransferase.	O60942.1	not found
2.7.7.75	Atp + molybdopterin = diphosphate + adenylyl-molybdopterin		Molybdopterin adenylyltransferase.	Q9NQX3.1	not found
2.7.7.80	Atp + [molybdopterin-synthase sulfur-carrier protein]-Gly-Gly = diphosphate + [molybdopterin-synthase sulfur-carrier protein]-Gly- Gly-AMP		Molybdopterin-synthase adenylyltransferase.	O95396.1	not found
2.7.7.84	3 Atp = pppA2'p5'A2'p5'A + 2 diphosphate		2'-5' oligoadenylate synthase.	P00973.4	not found
2.7.7.86	Atp + gtp = 2 diphosphate + cyclic G-P(2'-5')A-P(3'-5')		Cyclic GMP-AMP synthase.	NP_612450.2	not found

## Sheet: other proteins in PPi metablism
Protein molecules in PPi metablic pathway	human	Schistosoma japonicum
tissue-nonspecific alkaline phosphatase (TNAP)	NP_001356734.1	TNN14641.1
ectonucleotide pyrophosphatase phosphodiesterase-3 (NPP3)	6C02	CAX69574.1
ectonucleotide pyrophosphatase phosphodiesterase-1 (NPP1)	NP_006199.2	CAX72650.1
progressive ankylosis protein (ANKH)	NP_473368.1	not found
